# Supplementary material for: Feet deformities are correlated with impaired balance and postural stability in seniors over 75
Source: PLoS One. 2017 Sep 6;12(9):e0183227. doi: 10.1371/journal.pone.0183227 (PMC5587265; doi:10.1371/journal.pone.0183227)
Supplement: S1 Dataset — (XLS) [file pone.0183227.s001.xls]

## Sheet: Arkusz1
Foot length - right foot	Foot length - left foot	Foot width - right foot	Foot width - left foot	Clarke’s angle - right foot	Clarke’s angle - left foot	W index - right foot	W index - left foot	α angle - right foot	α angle - left foot	β angle - right foot	β angle - left foot	SPAP	SPML	MAAP	MAML	SA	MF	LWAP	LWML
WOMEN
22.3	22.5	9.2	9.1	10	11	2.42	2.47	12	10	12	10	137	106	2.5	1.5	172	0.34	7	8
20.7	20.5	7.7	8	11	14	2.69	2.56	14	15	12	10	306	147	6.3	1	509	0.3	8	17
23	22.6	10	10	17	30	2.3	2.36	15	14	20	22	87	82	0.7	0.6	43	0.69	18	12
23.8	23.5	10.4	10.4	21	22	2.29	2.26	32	31	17	10	163	131	4.4	1.7	347	0.24	7	14
24.7	24.7	9.5	9.2	27	32	2.6	2.68	19	16	25	18	224	184	3.4	1.9	417	0.4	16	9
23	23	8.5	8.5	39	39	2.7	2.7	10	22	16	14	191	400	5	7.5	1774	0.27	7	5
21.5	21.5	8.7	8.7	16	15	2.47	2.47	21	24	10	14	313	182	1.2	0.6	155	1.48	58	21
21	21	8.3	8.7	15	19	2.53	2.41	13	20	17	20	313	160	2.7	1.6	367	0.58	25	18
21.3	21.3	8.6	8.4	23	23	2.48	2.53	15	18	22	16	212	141	2.5	0.8	218	0.54	19	19
22.8	22.4	9.6	9.9	12	12	2.37	2.26	27	45	13	10	200	137	4.4	1.5	391	0.29	7	14
23.1	23	8.9	9	25	15	2.59	2.55	11	20	12	15	138	119	2.2	0.8	154	0.43	5	5
23.1	22.8	9	8.7	34	36	2.57	2.62	19	11	16	19	511	210	3.6	1.6	614	0.74	28	26
21.4	21.6	9.9	9.9	10	7	2.16	2.18	27	38	25	20	239	151	2.8	2	380	0.44	23	11
21.3	21.1	10	9.4	11	18	2.13	2.24	36	30	20	24	310	127	1.9	0.8	197	0.85	41	29
17.5	18.2	7.9	7.7	37	32	2.21	2.36	15	16	25	15	400	220	1	0.8	193	1.85	79	41
23	23	9.4	9.2	30	32	2.45	2.5	15	22	23	20	181	129	2	1.3	170	0.51	19	11
22.3	22.3	9	9	37	38	2.48	2.48	14	15	20	20	216	167	3.1	2.7	377	0.37	16	9
23.3	23.2	10	9.5	10	14	2.33	2.44	22	16	20	19	137	106	2.6	2.5	278	0.25	13	5
23.6	23.3	9.3	8.7	39	39	2.54	2.68	23	22	10	10	500	157	3.8	1.1	516	0.7	34	25
22.4	22.6	9.1	8.5	31	29	2.46	2.66	20	20	15	10	199	208	2	4	389	0.35	15	9
23.1	23.2	9.5	10.2	14	13	2.43	2.27	24	23	14	13	336	133	4.4	1.4	408	0.43	7	10
23.3	23	10	10	23	19	2.33	2.3	29	23	32	35	335	210	3.2	2.5	707	0.52	25	8
24	23.4	9.9	9.8	19	14	2.42	2.39	10	15	27	29	327	147	2.8	2	361	0.55	37	8
23.1	23.4	9.1	9.1	30	34	2.54	2.57	12	12	24	25	113	117	1.3	0.6	91	0.62	14	15
22.4	21.3	9.6	9.1	17	20	2.33	2.34	24	30	20	20	232	131	2.6	1.1	345	0.53	25	13
21.5	21.4	8.3	8.4	18	16	2.59	2.55	20	25	11	10	222	181	1.9	1.2	248	0.69	23	19
23.5	22.5	9.8	9.1	26	30	2.4	2.47	11	20	22	17	370	140	2.4	0.7	233	0.84	39	22
22.9	22.9	9.8	10.5	31	18	2.34	2.18	20	24	17	16	265	141	3.6	1.3	343	0.43	19	19
21.9	22.3	9.1	9	32	34	2.41	2.48	29	21	13	17	240	147	3.6	1.2	375	0.4	10	16
23.7	23.7	8.6	8.6	8	8	2.75	2.75	25	30	22	19	284	222	2.7	2.3	510	0.55	30	13
22.5	22.2	8.3	9	37	26	2.71	2.47	11	24	26	23	354	221	2.5	2.5	576	0.62	36	11
20	20	9.8	9.8	18	20	2.04	2.04	40	45	16	21	310	279	2.7	2.4	956	0.64	22	18
22.6	22.2	9	8.7	31	25	2.51	2.55	16	30	18	9	150	126	1	0.6	78	0.91	20	15
21	20.7	8.5	8.5	19	18	2.47	2.43	11	25	14	24	307	233	2	0.8	327	0.97	33	41
20	21	8.8	7.9	32	31	2.27	2.69	29	20	20	10	164	108	2	0.7	130	0.51	10	15
21.8	21.7	8.7	8.2	39	32	2.5	2.65	11	6	21	17	400	226	2.1	1.5	392	0.96	61	21
23.8	23.6	10.3	10	27	15	2.31	2.36	23	30	30	19	494	216	6.2	1.4	809	0.47	24	27
22	21.5	8.8	8.8	30	32	2.5	2.44	25	25	18	14	175	152	2	0.5	161	0.64	11	19
22.7	23.4	9.5	8.8	32	22	2.39	2.66	13	10	24	11	103	98	1.7	2	145	0.29	12	1
22.3	22.3	9.2	8.6	22	27	2.42	2.59	18	14	29	15	285	166	1.8	1.2	252	0.82	31	25
22.5	22.5	8.1	8.3	30	28	2.78	2.71	23	22	25	21	319	246	5.9	6.1	1311	0.26	12	5
MEN
24	24.2	10.1	9.6	37	38	2.38	2.52	15	20	20	20	212	181	6.6	1.9	652	0.23	7	24
21.5	21.5	9.1	9.1	21	32	2.36	2.36	10	10	21	17	248	145	1.7	0.8	161	0.85	30	24
24.6	24.6	9.2	9.9	37	32	2.67	2.48	11	17	24	23	159	165	2.3	1.1	237	0.49	8	19
24.6	24.5	9.4	9	35	35	2.62	2.72	10	16	15	13	389	266	2.4	1.3	541	0.92	38	43
23.7	23.8	9	8.9	37	39	2.63	2.67	10	10	9	8	176	123	2.1	1.1	174	0.51	20	13
26.5	26.5	9.3	9.3	39	38	2.85	2.85	11	16	13	3	246	161	3.5	3.8	608	0.29	18	1
25	24.8	10	10	27	27	2.5	2.48	10	10	20	21	122	112	0.7	0.5	54	1.03	23	8
25.2	25.2	9.4	9	23	24	2.68	2.8	23	15	7	4	315	156	3.1	0.9	299	0.59	27	21
22.5	23.1	9.1	9.5	34	35	2.47	2.43	11	10	14	19	155	121	1.7	0.5	116	0.61	22	25
24	24.9	8.8	9.2	33	40	2.73	2.71	14	3	19	14	425	183	4	1.6	549	0.57	37	24
25	25	10.3	10.1	31	39	2.43	2.47	10	10	24	24	318	122	2.5	1.8	363	0.56	38	14
25	25.3	9	9.5	25	26	2.78	2.66	12	10	14	22	254	141	2.5	1	234	0.6	20	19
23	22.5	9.4	9.3	22	30	2.45	2.42	10	10	12	20	233	121	4.1	2.3	436	0.3	10	3
25.5	25.5	10.4	10.2	29	24	2.45	2.5	15	26	24	15	413	281	1.6	1.7	442	1.06	60	35
24.2	24	9.1	9	40	31	2.66	2.67	13	19	16	12	598	314	3.5	5.5	1553	0.55	39	19
25.1	25	9.5	9.6	26	26	2.64	2.6	17	21	11	9	174	114	2.5	0.4	157	0.46	10	26
24	24.2	9.2	9	39	39	2.61	2.69	10	11	24	22	223	122	2.3	0.6	171	0.59	23	20
25.1	24.9	9	9	22	20	2.79	2.77	10	13	12	12	341	167	1.2	0.5	138	1.59	81	54
25.9	26.2	9.7	10.1	38	36	2.67	2.59	10	10	15	15	430	168	4.9	3.4	798	0.42	23	9
25.9	25.5	10.5	10.3	29	33	2.47	2.47	17	13	28	27	333	178	2.9	1.9	549	0.57	39	20
24.4	24.5	9.3	9	38	38	2.62	2.72	15	13	16	12	257	176	1.4	1.5	259	0.82	39	19
26.2	26.2	10.3	10.5	20	18	2.54	2.49	16	12	3	15	367	225	1.4	0.9	235	1.33	57	40
25.5	25.7	10.4	10	36	25	2.45	2.57	18	32	21	5	409	167	3.3	1	391	0.7	37	33
23.2	23.1	8.9	8.9	23	35	2.61	2.59	12	15	16	14	167	133	2.4	0.4	169	0.51	15	21
25.8	25.7	10.7	10.7	29	36	2.41	2.4	17	25	24	27	278	133	3.8	2.6	504	0.36	21	10
25.3	25.3	9.3	9	23	24	2.72	2.81	22	17	8	4	314	157	3.2	1	298	0.6	28	20
25	25.4	9.7	9.5	38	28	2.58	2.67	10	10	14	19	321	169	3.4	2.1	460	0.49	23	13
26.4	26.4	9.2	9.2	40	39	2.87	2.87	11	17	12	4	245	160	3.6	3.9	605	0.3	17	8
22.6	22.9	9.1	9.4	34	35	2.48	2.44	10	12	14	19	156	123	1.7	0.6	117	0.59	21	24
25	24.3	9.4	9.4	39	33	2.66	2.58	10	11	22	15	230	124	2.3	1	201	0.57	24	9
24	23.7	9	9.2	31	39	2.67	2.58	12	10	27	23	242	185	2.7	1.3	332	0.55	29	21
25	25.3	9.7	9.4	39	38	2.6	2.71	11	11	25	20	306	150	3.5	1.5	373	0.48	20	15
24.1	24.1	10.2	10.1	46	39	2.36	2.39	15	19	18	19	210	179	6.3	1.9	650	0.22	8	23
21.5	21.5	9	9	21	32	2.39	2.39	10	2	20	17	249	146	1.8	0.9	164	0.84	29	24
24.7	24.7	9.3	9.3	36	33	2.65	2.65	10	16	25	23	160	164	2.3	1.1	236	0.5	9	18
25	24.9	10	10.1	28	28	2.46	2.48	11	10	20	20	121	113	0.6	0.4	57	1.04	24	9
24.6	24.5	9.4	9	35	35	2.62	2.72	10	16	15	13	389	266	2.4	1.3	541	0.92	38	43
23.8	23.8	8.9	8.9	38	38	2.67	2.67	10	10	10	9	177	122	2.1	1.9	172	0.5	19	14
24.1	24.8	8.9	9.1	33	42	2.71	2.72	15	11	20	14	424	182	3.9	1.7	548	0.58	36	25
